# Supplementary material for: A gene expression signature of RAS pathway dependence predicts response to PI3K and RAS pathway inhibitors and expands the population of RAS pathway activated tumors
Source: BMC Med Genomics. 2010 Jun 30;3:26. doi: 10.1186/1755-8794-3-26 (PMC2911390; doi:10.1186/1755-8794-3-26)
Supplement: Additional file 3 — RAS signature genes. Genes comprising the RAS signature. [file 1755-8794-3-26-S3.XLS]

## Sheet: Sheet1
RAS Signature UP		RAS Signature DOWN
ADAM8		ABCC5
ADRB2		ARMC8
ANGPTL4		ATPAF1
ARNTL2		AUTS2
C19orf10		C1orf96
C20orf42		C6orf182
CALM2		CELSR2
CALU		CENTB2
CAPZA1		COQ7
CCL20		DRD4
CD274		ENAH
CDCP1		HNRPU
CLCF1		HTATSF1
CSNK1D		ID4
CXCL1		ITSN1
CXCL2		JMJD2C
CXCL3		KIAA1772
CXCL5		MIB1
DENND2C		MRPS14
DUSP1		MSI1
DUSP4		MSI2
DUSP5		NUP133
DUSP6		OGN
EFNB1		PARP1
EGR1		PIAS1
EHD1		RASL10B
ELK3		RFPL3S
EREG		RTN3
FOS		SEC63
FOXQ1		SF4
G0S2		SH3GL2
GDF15		SMAD9
GLTP		STARD7
HBEGF		TBC1D24
IER3		TMEFF1
IL13RA2		TTC28
IL1A		TXNDC4
IL1B		ZNF292
IL8		ZNF441
ITGA2		ZNF493
ITPR3		ZNF669
KCNK1		ZNF672
KCNN4
KLF5
KLF6
LAMA3
LDLR
LHFPL2
LIF
MALL
MAP1LC3B
MAST4
MMP14
MXD1
NAV3
NDRG1
NFKBIZ
NPAL1
NT5E
OXSR1
PBEF1
PHLDA1
PHLDA2
PI3
PIK3CD
PIM1
PLAUR
PNMA2
PPP1R15A
PRNP
PTGS2
PTHLH
PTPRE
PTX3
PVR
RPRC1
S100A6
SDC1
SDC4
SEMA4B
SERPINB1
SERPINB2
SERPINB5
SESN2
SFN
SLC16A3
SLC2A14
SLC2A3
SLC9A1
SPRY4
TFPI2
TGFA
TIMP1
TMEM45B
TNFRSF10A
TNFRSF10B
TNFRSF12A
TNS4
TOR1AIP1
TSC22D1
TUBA1
UAP1
UPP1
VEGF
ZFP36
