# Supplementary material for: A gene expression signature of RAS pathway dependence predicts response to PI3K and RAS pathway inhibitors and expands the population of RAS pathway activated tumors
Source: BMC Med Genomics. 2010 Jun 30;3:26. doi: 10.1186/1755-8794-3-26 (PMC2911390; doi:10.1186/1755-8794-3-26)
Supplement: Additional file 4 — RAS signature coherence. p-value by Fisher exact test for signature coherence [file 1755-8794-3-26-S4.XLS]

## Sheet: Sheet1
	GSK lung	Expo Lung	Expo Colon	Expo Breast
RAS pathway	<1e-9	<1e-9	<1e-9	3e-06
